# Supplementary material for: Effects of Different Non-Ionic Polysaccharides on the Heat-Induced Gelling Properties of Curdlan
Source: Polymers (Basel). 2024 Nov 29;16(23):3345. doi: 10.3390/polym16233345 (PMC11644533; doi:10.3390/polym16233345)
Supplement: Supplementary file 1 [file polymers-16-03345-s001.zip]

Archive with 1 entries (1 files):
- polymers-3322382-supplementary.pdf
